# Supplementary material for: Chemical Constituents and Their Production in Mexican Oaks (Q. Rugosa, Q. Glabrescens and Q. Obtusata)
Source: Plants (Basel). 2022 Oct 4;11(19):2610. doi: 10.3390/plants11192610 (PMC9573139; doi:10.3390/plants11192610)
Supplement: Supplementary file 1 [file plants-11-02610-s001.zip]

Archive with 1 entries (1 files):
- plants-1941449-supplementary.pdf
